# Supplementary material for: Assessing Hospital Resource Utilization with Application to Imaging for Patients Diagnosed with Prostate Cancer
Source: Healthcare (Basel). 2022 Jan 28;10(2):248. doi: 10.3390/healthcare10020248 (PMC8872431; doi:10.3390/healthcare10020248)
Supplement: Supplementary file 1 [file healthcare-10-00248-s001.zip]

Archive with 1 entries (1 files):
- healthcare-1547378-supplementary.pdf
